# Supplementary material for: Graphene Amination towards Its Grafting by Antibodies for Biosensing Applications
Source: Nanomaterials (Basel). 2023 May 25;13(11):1730. doi: 10.3390/nano13111730 (PMC10254260; doi:10.3390/nano13111730)
Supplement: Supplementary file 1 [file nanomaterials-13-01730-s001.zip]

Archive with 1 entries (1 files):
- nanomaterials-2400070-supplementary.pdf
